# Supplementary material for: Deep Learning with a Dataset Created Using Kanno Saitama Macro, a Self-Made Automatic Foveal Avascular Zone Extraction Program
Source: J Clin Med. 2022 Dec 26;12(1):183. doi: 10.3390/jcm12010183 (PMC9821090; doi:10.3390/jcm12010183)
Supplement: Supplementary file 1 [file jcm-12-00183-s001.zip]

Archive with 1 entries (1 files):
- jcm-2042085-supplementary.mp4
